# Supplementary material for: A GIPR antagonist conjugated to GLP-1 analogues promotes weight loss with improved metabolic parameters in preclinical and phase 1 settings
Source: Nat Metab. 2024 Feb 5;6(2):290–303. doi: 10.1038/s42255-023-00966-w (PMC10896721; doi:10.1038/s42255-023-00966-w)
Supplement: Supplementary file 4 — Statistical source data. [file 42255_2023_966_MOESM4_ESM.xlsx]

## Sheet: Fig 2a
Change in body weight (grams)	Time	Vehicle (change in grams)								AMG 133 murine surrogate (change in grams)
Fig 2a	Day 0	0	0	0	0	0	0	0	0	0	0	0	0	0	0	0	0
	Day 1	0.9	0.1	0.6	0.2	1	1	0.6	0.5	-1.4	-0.6	-2	-2.5	-2	-2.1	-2.2	-1.7
	Day 2	0.9	-0.3	1.2	0.6	1	1.1	0.9	1	-1	-1	-1.9	-2.2	-1.6	-1.7	-1.4	-1.6
	Day 3	1.2	0.3	1	1.4	1.4	1	1.4	0.9	-1.5	-1	-1.9	-2.1	-1.9	-2.2	-2.3	-1.4
	Day 4	1.9	0.1	1.9	1.6	1.5	1.2	1.9	1.3	-1.2	-1.1	-1.5	-1.9	-2	-2.4	-2.1	-1.6
	Day 5	2.7	0.9	2.1	2.3	2	1.8	2.4	1.6	-1.7	-0.2	-1.4	-1.5	-1.9	-2.2	-2.2	-1.5
	Day 6	2.4	0.6	2.2	2.1	2.2	1.8	2.5	2	-1.3	-0.1	-0.5	-1.2	-1.9	-2.5	-2	-1
	Day 7	3	1.1	2.9	3.3	2.7	2.6	3.5	2.6	-0.9	-0.4	-0.8	-0.7	-1.6	-2.4	-1.6	-0.6
	Day 8	3	1.8	3	3.3	2.8	2.8	3.6	2.4	-0.9	-0.3	-0.4	-0.8	-1.3	-1.9	-1.7	-0.9
	Day 9	4.3	3	4.4	4.5	3.5	3.4	4	3	-0.5	0.4	0.2	-0.1	-1.4	-1.7	-1.4	-0.7

## Sheet: Fig 2b
blood glucose (mg/dL)
Fig 2b	Time (hrs)	Vehicle (mg/dL)								AMG 133 murine surrogate (mg/dL)
	0	407	591	522	606	597	496	516	514	557	574	511	527	540	467	582	451
	4	455	548	594	610	547	512	555	583	260	434	369	197	274	212	506	209
	24	475	596	555	654	698	432	532	593	234	392	150	160	203	152	209	146
	48	501	569	654	637	641	497	590	415	326	343	209	238	369	264	354	145
	72	539	644	506	546	580	409	407	499	274	371	381	333	206	177	212	224
	96	573	644	751	723	604	485	480	542	402	409	476	398	388	396	374	259
	120	554	566	751	566	657	570	513	606	497	504	405	397	303	247	252	431
	144	479	703	500	552	677	508	460	561	368	399	411	506	751	233	363	247

## Sheet: Fig 2c
											Group B								Group C
change in body weight (grams)		Time (day)	Vehicle								AMG 133 murine surrogate 0.5mg/kg								AMG 133 murine surrogate 2.5mg/kg
Fig 2c		0	0	0	0	0	0	0	0	0	0	0	0	0	0	0	0	0	0	0*	0	0	0	0	0*	0
		1	0	0.3	-0.9	0.2	0.5	0	0.3	-0.1	-2	-2.7	-2	-2.3	-1.7	-1.5	-2.3	-1.7	-3	-2.5*	-3.3	-2.7	-3.3	-2.7	-2.9*	-2.8
		3	0	0.4	-0.5	0.8	0.7	0.2	0.4	0.3	-6.4	-5.8	-5	-5.3	-3.6	-4.9	-5.2	-5	-6.7	-6.2*	-6.6	-6.8	-6.1	-5.8	-6.6*	-5.8
		4	0.4	0.4	-0.2	0.7	0	0.4	0.5	1.1	-8.4	-6.5	-6	-5.3	-4.5	-5.5	-5.9	-5	-8.1	-7.8*	-7.2	-8.4	-7.4	-6.8	-8.4*	-6.8
		6	1	0.6	-0.5	0.8	-0.3	0.1	0.7	0.9	-11.3	-8.1	-7.1	-6.2	-5.8	-7	-7.3	-6	-10.3	-10.8*	-9.2	-10.6	-8.9	-8.2	-11*	-9
		7	0.3	0.4	-0.5	0.9	0	0.4	1.2	1	-12.6	-8.4	-8.1	-7.4	-7.1	-7.3	-7.3	-7	-10.8	-12.1*	-10.4	-11.3	-9.7	-8.5	-12.3*	-9.6
		10	0.3	1	-1.1	-0.9	-0.3	0	1.2	0.6	-16.9	-11	-10.3	-8.9	-9.6	-9.5	-9.7	-9.3	-14.3	-17.3*	-12.6	-16.4	-12.7	-11.2	-16.6*	-13.8
		12	-0.4	1.6	-1.2	-0.8	0.1	-0.9	1.3	1.3	-17	-11.5	-10.8	-9.9	-9.9	-9.5	-10.1	-10.1	-15.2	-20.3*	-14	-17.9	-14	-12.7	-19.4*	-14.9
		13	0.2	1.7	-1	-0.2	0.1	-0.8	1.4	-0.1	-17.9	-11.9	-11.5	-11	-11.1	-11	-9.9	-10.5	-15.9	-21.5*	-14	-18.6	-14.7	-12.9	-20.5*	-15.9
		15	-0.5	0.7	-1.3	-0.8	-0.1	-0.9	1.4	-0.3	-17	-12.9	-11.8	-12.5	-12.2	-12	-11.6	-10.8	-16.9	-22.5*	-14.5	-18.3	-15.6	-13.9	-23.2*	-16.9
		17	-0.6	-0.2	-1	-0.8	-0.2	0	1.2	-0.5	-16.7	-13	-12.1	-13	-12.8	-12.3	-11.5	-11.6	-16.9	-23.7*	-14.2	-17.4	-15.5	-14.5	-24.9*	-17
		18	-0.4	-0.8	-0.4	-1.2	0	0	2.1	0.1	-16.3	-12.7	-12.2	-13	-12.9	-12.1	-11.7	-12.2	-17.2	-24.5*	-13.7	-17.5	-16	-14.6	-22.6*	-17.6

## Sheet: Fig 2d
Food Intake (g/day)		Time	Vehicle								AMG133 murine surrogate 0.5mg/kg								AMG133 murine surrogate 2.5mg/kg
Fig 2d		Day0-3	3.2	3.4	3.3	2.8	3.2	3.7		3.8	1.8	1.9	1.3	1	1.7	1.1	1.5	1.6	0.6	0.9*	0.6	0.7	1	1		0.9
		Day12-15	3.1	2.8	2.7	2.6	2.6	2.5	2.9	2.9	2	1.9	2.8	1.5	1.6	1.9	2.3	1.9	1.4	0.9*	2.2		1.6	1.6	0.9*	1.2
		Day15-18	3.3	3	2.9	2.8	2.8	2.9	3.2	3.1	2.7	2.2		2.2	2.1	2.2	1.3	1.1	2.1	1.1*	2.5		2.1	1.8	1.7*	1.1

## Sheet: Fig 2e
											Column B								Column C
blood glucose (mg/dL)		Time	Vehicle								AMG 133 murine surrogate 0.5mg/kg								AMG 133 murine surrogate 2.5mg/kg
Fig 2e		Day13	243	217	162	161	176	211	187	219	106	119	129	123	114	123	115	120	119	92*	142	106	114	131	60*	121

## Sheet: Fig 2f
											Column B								Column C
insulin (ng/mL)		Time	Vehicle								AMG 133 murine surrogate 0.5mg/kg								AMG 133 murine surrogate 2.5mg/kg
Fig 2f		day 18 (terminal)	27.61	10.39	22.17	7.67	9.07	8.13	35.84	6.33	2.49	1.99	3.7	2.59	2.83	2.03	3.01	2.34	1.05	1.32*	2.37	3.89	2.14	2.26	3.6*	2.53

## Sheet: Fig 2g
											Column B								Column C
triglycerides (mg/dL)		Time	Vehicle								AMG 133 murine surrogate 0.5mg/kg								AMG 133 murine surrogate 2.5mg/kg
Fig 2g		day 18 (terminal)	133	101	126	99	111		97	115	71	78	77	73	77	89	75	64	70	51*	77		68	86	96*	63

## Sheet: Fig 2h
											Column B								Column C
cholesterol (mg/dL)		Time	Vehicle								AMG 133 murine surrogate 0.5mg/kg								AMG 133 murine surrogate 2.5mg/kg
Fig 2h		day 18 (terminal)	251	300	266	273	289		274	200	164	199	186	169	183	187	206	199	177	154*	177		149	180	180*	167
