# Supplementary material for: A GIPR antagonist conjugated to GLP-1 analogues promotes weight loss with improved metabolic parameters in preclinical and phase 1 settings
Source: Nat Metab. 2024 Feb 5;6(2):290–303. doi: 10.1038/s42255-023-00966-w (PMC10896721; doi:10.1038/s42255-023-00966-w)
Supplement: Supplementary file 5 — Statistical source data. [file 42255_2023_966_MOESM5_ESM.xlsx]

## Sheet: Fig 3a
change in body weight (percent)
Fig 3a		Time (day)	AMG133 0.75mg/kg										Vehicle										AMG133 0.25mg/kg
		0	0	0	0*	0*	0	0	0	0	0	0	0	0	0	0	0	0	0	0	0	0	0	0	0	0	0*	0	0	0	0	0
		8	-5.185	-5.046	-5.592*	-3.855*	-6.977	-2.61	-3.94	-5.21	-4.768	-3.465	-1.763	2.32	1.074	1.125	0.364	1.168	0.353	1.171	0.125	1.35	-0.804	-3.121	-4.185	-3.372	-4.881*	-2.984	-5.2	-4.459	-4.36	0.816
		15	-7.513	-7.11	-8.062*	-7.159*	-10.349	-6.88	-6.454	-7.114	-7.654	-8.416	-0.705	3.479	1.396	1	0.818	1.636	4.113	4.683	1.001	1.142	-2.412	-4.494	-5.794	-5.116	-8.214*	-7.143	-7.618	-8.025	-7.946	-1.515
		22	-8.466	-9.404	-9.363*	-10.573*	-13.721	-8.897	-6.873	-9.018	-9.536	-9.653	-0.823	3.093	1.826	1.625	0.818	1.752	3.173	7.61	1.877	2.181	-4.523	-5.743	-8.476	-8.372	-10*	-7.414	-10.52	-9.299	-8.14	-3.613
		29	-11.534	-10.092	-7.152*	-12.996*	-13.721	-11.981	-8.969	-11.323	-11.669	-12.5	-3.173	3.479	0.859	1.25	1.909	2.336	5.405	9.951	2.253	3.427	-4.824	-9.238	-9.549	-9.651	-11.31*	-10.036	-11.971	-10.701	-9.593	-6.061
		36	-11.64	-9.748	-5.462*	-13.436*	-14.535	-13.049	-10.645	-12.926	-14.304	-13.366	-3.173	3.222	0.752	1.625	2.091	2.57	5.758	11.024	2.628	3.738	-5.327	-8.864	-9.12	-11.163	-10.357*	-12.297	-15.236	-14.14	-10.562	-7.925
		43	-12.804	-10.894	-4.161*	-10.242*	-13.953	-11.032	-12.238	-14.529	-15.558	-13.738	-2.468	5.412	1.719	2.875	2.273	2.804	5.17	12.195	3.379	4.881	-7.136	-9.988	-8.155	-11.977	-8.929*	-13.201	-16.808	-14.013	-10.853	-9.091
		50	-10.688	-9.06	-3.641*	-8.59*	-11.977	-8.422	-13.076	-14.429	-16.186	-12.995	0.235	6.186	3.222	2.375	1.545	3.505	6.698	13.268	2.753	5.296	-5.528	-8.365	-6.116	-11.163	-7.5*	-13.834	-17.291	-14.65	-11.919	-8.741
		57	-11.534	-7.225	-1.17*	-7.379*	-11.047	-8.541	-12.825	-11.924	-15.433	-11.386	-0.588	6.959	2.148	3.5	2.909	4.673	8.931	15.61	3.129	6.127	-2.714	-7.74	-3.541	-8.837	-4.524*	-15.009	-16.203	-13.376	-9.012	-7.925
		71	-11.111	-6.881	-2.731*	-7.048*	-8.256	-4.982	-11.987	-9.82	-11.041	-8.416	-0.47	5.541	-0.107	3.875	0.545	2.921	6.933	15.805	1.502	7.684	-1.709	-6.117	-0.966	-12.674	-4.762*	-13.562	-11.729	-13.121	-8.624	-7.11

## Sheet: Fig 3c
triglycerides (mg/dL)
Fig 3c		Time (day)	1273 0.75mpk										Vehicle										1273 0.25mpk
		0	0	0	0*	0*	0	0	0	0	0	0	0	0	0	0	0	0	0	0	0	0	0	0	0	0	0*	0	0	0	0	0
		7	-69.492	-50.485	-35.821*	-55.682*	-65.06	-33.784	-55.128	-80	-71.875	-36.364	-14.465	-14.286	6.349	2.041	28.205	28.421	-17.949	76.119	-5.882	11.189	-7.813	-34.343	-77.358	11.111	-57.895*	-64.151	-52.381	-53.488	-58.519	3.175
		14	-64.407	-28.155	-4.478*	-38.636*	-63.855	-55.405	-29.487	-78.182	-57.813	-33.333	5.66	33.929	26.984	-2.041	24.786	18.947	-17.949	41.791	17.647	16.783	9.375	-28.283	-59.748	25.926	-43.86*	-62.264	-42.857	-53.488	-68.148	-6.349
		21	-61.017	-71.845	0*	-53.409*	-44.578	-59.459	-71.154	-76.364	-62.5	-33.333	-23.899	-28.571	20.635	4.082	37.607	6.316	-6.838	71.642	38.235	16.783	-32.813	-55.556	-73.585	-45.679	-47.368*	-62.264	-61.905	-60.465	-78.519	-32.54
		28	-61.017	-63.107	1.493*	-61.364*	-49.398	-39.189	-69.872	-74.545	-75	-18.182	-52.83	-33.929	-44.444	16.327	38.462	16.842	36.752	98.507	-10.294	54.545	-3.125	-58.586	-57.233	-33.333	-33.333*	-71.698	-68.254	-56.977	-66.667	-42.063
		35	-50.847	3.883	31.343*	-51.136*	1.205	-35.135	-58.974	-59.091	-62.5	-4.545	1.258	-51.786	0	65.306	9.402	-1.053	-17.949	52.239	-13.235	16.084	-34.375	-29.293	-55.346	-22.222	-14.035*	-62.264	-34.921	-55.814	-78.519	-60.317
		42	-61.017	-26.214	-4.478*	31.818*	0	-10.811	-76.923	-55.455	-62.5	-7.576	-16.352	0	14.286	6.122	28.205	-1.053	11.966	82.09	-4.412	46.154	-46.875	-47.475	-17.61	0	50.877*	-60.377	-50.794	-44.186	-62.222	-37.302
		49	-54.237	-33.981	-10.448*	-22.727*	6.024	51.351	-55.769	-18.182	-56.25	-4.545	-28.302	-26.786	-19.048	-6.122	-9.402	35.789	-16.239	82.09	-22.059	64.336	-26.563	-34.343	-3.145	-19.753	91.228*	-64.151	-52.381	-50	-81.481	-33.333
		56	-23.729	32.039	35.821*	105.682*	-4.819	72.973	-53.205	-18.182	-67.188	3.03	-2.516	-7.143	-12.698	22.449	17.949	13.684	-23.932	126.866	20.588	15.385	14.063	33.333	35.849	11.111	64.912*	15.094	-17.46	-44.186	-59.259	11.905
		63	-47.458	38.835	14.925*	37.5*	27.711	20.27	-23.077	-8.182	-6.25	0	-30.818	14.286	31.746	4.082	26.496	6.316	-5.983	158.209	25	60.839	48.437	-9.091	60.377	-7.407	92.982*	52.83	23.81	-43.023	-28.889	75.397

## Sheet: Fig 3d
insulin (ng/mL)
Fig 3d		Time (day)	AMG133 0.75mg/kg										Vehicle										AMG133 0.25mg/kg
		0	0	0	0*	0*	0	0	0	0	0	0	0	0	0	0	0	0	0	0	0	0	0	0	0	0	0*	0	0	0	0	0
		7	-72.502	11.937	-80.741*	-66.705*	-64.276	-20.925	-60.589	3.963	-17.234	-52.899	-8.846	10.926	-25.459	33.311	-28.615	44.607	2.643	-33.004	6.302	13.257	-82.348	-27.875	-79.265	-26.592	-17.068*	-16.395	-65.003	-69.558	-80.05	71.837
		14	-55.785	-62.544	-80.627*	-61.682*	-29.342	-2.231	-72.805	-31.43	25.911	-56.997	68.526	36.078	74.034	3.219	-0.518	38.929	11.894	14.567	-38.184	33.667	-71.317	-55.93	-80.743	-55.273	-19.792*	-41.405	-1.585	-80.148	-17.546	3.857
		21	-46.622	2.43	-77.425*	-72.997*	8.816	-58.204	-74.879	33.372	-31.338	-62.241	-22.372	9.388	82.971	14.717	-15.371	28.71	-41.673	115.629	30.352	66.633	-79.413	-39.269	-79.377	-49.228	-54.077*	-35.432	-60.061	-36.307	-54.693	-55.917
		28	-64.325	-37.051	-63.225*	-57.907*	-17.895	-41.116	-82.031	-35.587	-66.44	-61.893	-57.955	-19.994	-32.971	17.51	9.902	39.659	-22.466	200.733	31.835	65.7	-83.546	3.44	-72.836	-64.727	-57.821*	-43.153	-54.651	-54.602	-69.001	-35.106
		35	-66.701	-61.468	-33.983*	-39.566*	-32.632	-4.463	-78.743	-28.05	-36.78	-40.012	-10.897	-46.908	-50.169	54.961	31.707	19.951	-26.43	23.687	-12.187	3.585	-79.674	-29.971	-47.689	-76.72	-20.756*	-63.114	-59.058	-79.294	-42.796	-50.09
		42	-70	-20.013	-63.225*	46.602*	1.184	-4.735	-77.344	-38.462	2.101	-68.756	-3.397	11.535	-1.292	106.735	16.693	34.469	-49.347	27.839	-35.171	84.426	-82.424	-6.826	-11.703	-50.563	-14.27*	-43.625	-38.704	-67.072	19.544	-0.788
		49	-51.918	-47.519	-42.644*	-48.521*	-15.724	-18.122	-68.054	-10.956	-51.534	-15.12	-47.551	-46.011	-17.246	19.284	-3.61	78.751	-33.924	86.691	-25.301	57.045	-77.523	-65.048	-74.126	-34.678	104.967*	-52.161	12.45	-38.186	-38.566	-4.612
		56	-45.762	-11.797	-22.313*	42.722*	45.329	150.068	-43.182	129.099	-40.045	11.391	9.359	92.759	-21.812	80.683	7.435	67.315	32.512	128.571	-23.309	87.26	-39.945	45.181	-42.491	-6.833	144.996*	-32.102	-55.164	-44.563	-6.847	13.245
		63	-45.699	64.81	-61.402*	42.932*	66.184	138.939	-48.111	-27.04	-14.694	-9.527	2.5	41.717	-44.771	39.98	43.378	61.719	51.374	128.571	-36.608	160.63	-32.186	-4.622	-13.728	-47.251	101.816*	-14.912	-44.113	0.437	42.796	10.159

## Sheet: Fig 3e
total cholesterol (mg/dL)
Fig 3e		Time (day)	AMG133 0.75mg/kg										Vehicle										AMG133 0.25mg/kg
		0	0	0	0*	0*	0	0	0	0	0	0	0	0	0	0	0	0	0	0	0	0	0	0	0	0	0*	0	0	0	0	0
		7	26.054	-8.333	2.479*	3.057*	-16.502	-14.527	5.521	11.572	2.405	-1.449	7.353	-0.735	12.68	-6.013	-6.129	1.079	4.91	-0.48	2.23	-0.269	13.057	6.538	-29.978	-2.93	9.375*	-10.345	6.548	4.317	0	-2.601
		14	25.67	-2.011	-11.57*	-4.803*	-33.003	-21.959	-24.233	0.655	-17.869	-23.188	4.412	-5.147	8.646	-4.114	-7.097	3.957	3.618	-4.796	0	-1.613	-0.637	8.077	-36.543	-5.861	-1.562*	-11.638	5.357	-4.556	-17.563	-10.116
		21	3.831	-13.218	-19.835*	7.424*	-29.703	-13.514	-24.54	-11.79	-15.808	-22.222	5.515	-7.843	2.594	1.899	-2.258	8.633	4.651	-6.475	7.063	-3.226	3.503	5.385	-34.573	-4.762	-6.25*	-16.81	-1.786	-11.271	-27.24	-14.451
		28	18.008	-25.575	4.132*	7.86*	-43.894	-8.784	-21.166	-10.262	-18.557	-20.29	4.779	-1.471	10.086	-7.911	-3.548	2.878	-2.067	-1.439	-3.717	-2.151	-6.051	6.154	-40.044	-3.663	-15.625*	-16.379	-9.524	-8.393	-27.24	-23.121
		35	3.448	-29.023	-0.413*	-7.86*	-38.944	-1.689	-24.233	-14.629	-7.904	-22.705	3.676	-2.941	-2.594	-10.443	-4.194	3.237	3.618	15.827	5.948	-1.344	-2.229	-0.385	-43.764	-17.582	-16.406*	-14.655	2.083	-5.755	-27.957	-19.075
		42	-2.682	-26.724	3.719*	-8.734*	-38.614	-19.257	-26.994	-17.031	-21.306	-26.57	2.941	-4.167	-0.576	-12.975	-10	-4.317	0.517	-2.878	-0.372	-0.538	-0.955	5.385	-42.67	-20.513	-9.375*	-15.948	-16.964	-21.343	-30.108	-23.988
		49	-2.299	-31.322	5.785*	-4.803*	-36.964	-18.243	-33.436	-13.755	-7.216	-16.908	2.206	-2.451	3.458	-19.62	-15.484	-14.748	-9.044	-10.312	10.409	-13.172	-14.968	-3.462	-41.575	-17.582	2.344*	-19.828	-20.238	-23.501	-35.125	-12.139
		56	-1.533	-25.862	11.57*	-2.183*	-38.614	-17.568	-29.755	-21.179	-16.495	-9.179	-4.779	-1.471	-7.205	-22.468	-16.774	-10.791	-3.876	-7.674	10.409	-7.527	-12.42	-8.846	-32.166	-33.333	11.719*	-15.948	-7.143	-19.904	-31.183	-27.457
		63	-7.663	-25.862	12.397*	7.86*	-30.033	-9.459	-29.448	-12.009	-5.842	-2.415	-2.574	1.961	4.035	-16.139	-20.968	-10.791	-8.269	-7.434	9.294	-2.151	-13.057	-4.231	-21.663	-21.245	19.531*	-10.345	4.762	-5.755	-23.297	-14.451

## Sheet: Fig 3f
LDL-C (mg/dL)
Fig 3f		Time (day)	AMG133 0.75mg/kg										Vehicle										AMG133 0.25mg/kg
		0	0	0	0*	0*	0	0	0	0	0	0	0	0	0	0	0	0	0	0	0	0	0	0	0	0	0*	0	0	0	0	0
		7	28.571	-9.774	6.931*	30.864*	11.65	-22.951	24.648	22.222	-2.419	-6.667	9.615	15.702	27.857	-2.469	2.222	-10.476	7.882	-3.636	17.172	2.841	60.185	26.866	-2.963	20.202	33.333*	-6.186	29.73	7.246	45.263	17.188
		14	17.857	2.256	-7.921*	-9.877*	-35.922	-35.246	-33.099	-5.185	-39.516	-37.333	0.962	7.438	20	-3.086	-8.889	-7.619	0	-13.939	8.081	-0.568	46.296	13.433	-36.296	-2.02	-8.333*	-10.309	21.622	-8.696	7.368	0
		21	-25	-30.827	-33.663*	-14.815*	-24.272	-28.689	-35.915	-15.556	-37.903	-37.333	13.462	-5.785	4.286	4.938	-10	1.905	9.852	-10.303	12.121	-1.705	38.889	-7.463	-51.852	-20.202	-16.667*	-20.619	-24.324	-25.121	-23.158	-9.375
		28	-3.571	-37.594	10.891*	-11.111*	-65.049	-10.656	-30.282	5.926	-44.355	-10.667	11.538	2.479	15.714	-10.494	3.333	6.667	3.941	-6.061	7.071	1.136	17.593	2.985	-45.926	-16.162	-29.167*	-13.402	-18.018	-8.696	-12.632	-14.844
		35	-11.905	-39.098	0*	-22.222*	-47.573	-18.852	-38.028	-17.037	-33.065	-30.667	2.885	-0.826	-4.286	-12.963	-7.778	-4.762	2.463	9.091	15.152	-8.523	12.037	-23.881	-56.296	-20.202	-35.417*	-18.557	-4.505	-13.043	-21.053	-16.406
		42	-19.048	-36.09	17.822*	-14.815*	-46.602	-31.148	-42.958	-22.963	-48.387	-28	0	-4.132	0.714	-19.753	-10	-14.286	2.463	-9.697	11.111	1.136	28.704	-13.433	-43.704	-25.253	-29.167*	-14.433	-37.838	-31.401	-24.211	-23.438
		49	-1.19	-36.842	13.861*	4.938*	-30.097	-18.852	-40.845	-8.148	-25.806	-6.667	14.423	17.355	20.714	-14.815	20	-4.762	-2.463	-6.667	41.414	-5.682	20.37	4.478	-30.37	-7.071	8.333*	-5.155	-31.532	-26.087	-18.947	3.906
		56	-8.333	-26.316	26.733*	11.111*	-44.66	-27.049	-34.507	-18.519	-26.613	13.333	-4.808	5.785	-4.286	-17.284	-8.889	-5.714	-0.493	-10.303	34.343	3.977	15.741	-25.373	-22.963	-38.384	10.417*	-10.309	7.207	-20.29	-12.632	-21.094
		63	-8.333	-21.053	38.614*	18.519*	-25.243	-9.836	-29.577	-5.185	-22.581	17.333	8.654	22.314	13.571	-9.877	-24.444	-6.667	-6.897	-9.697	21.212	1.705	1.852	-2.985	-11.852	-7.071	14.583*	-12.371	0.901	-7.246	-22.105	-3.906
