# Supplementary material for: A GIPR antagonist conjugated to GLP-1 analogues promotes weight loss with improved metabolic parameters in preclinical and phase 1 settings
Source: Nat Metab. 2024 Feb 5;6(2):290–303. doi: 10.1038/s42255-023-00966-w (PMC10896721; doi:10.1038/s42255-023-00966-w)
Supplement: Supplementary file 6 — Statistical source data. [file 42255_2023_966_MOESM6_ESM.xlsx]

## Sheet: FIg 4B
SAD	% body weight change to baseline
mean									n
Day	Placebo	21 mg	70 mg	140 mg	280 mg	560 mg	840 mg		Day	Placebo	21 mg	70 mg	140 mg	280 mg	560 mg	840 mg
1	0	0	0	0	0	0	0		1	12	6	6	7	6	6	6
6	-0.5	-1.59	-2.35	-2.23	-3.03	-3.51	-2.83		6	12	6	6	6	6	6	6
8	0.14	-2.02	-2.22	-2.69	-3.18	-3.32	-2.78		8	12	6	6	6	6	6	6
15	0.78	-2.04	-2.55	-2.79	-3.15	-3.36	-3.08		15	12	6	5	6	6	6	5
22	0.54	-1.94	-3.12	-3.05	-4.01	-5.59	-4.35		22	12	6	5	6	6	6	5
29	0.22	-2.39	-4.34	-3.96	-4.1	-4.38	-5.34		29	11	5	5	5	6	6	6
43	1.3	-0.88	-3.88	-4.19	-5.01	-6.07	-5.86		43	11	5	6	6	6	5	5
57	1.59	-0.25	-3.91	-4.66	-5.42	-6.08	-5.98		57	11	6	5	5	6	5	5
71	0.2	0.1	-4.76	-5.29	-4.43	-5.13	-7.24		71	11	6	5	5	6	5	5
92	1.72	0.34	-4.73	-4.66	-2.54	-4.24	-8.24		92	10	6	5	5	6	5	5
120	2.05	1.48	-3.22	-4.34	0.76	-3.83	-7.61		120	9	6	3	5	3	5	4
150	2.28		-3.46	-4.06	-2.95	-2.59	-8.22		150	9		4	5	5	5	5
sd									SEM
Day	Placebo	21 mg	70 mg	140 mg	280 mg	560 mg	840 mg		Day	Placebo	21 mg	70 mg	140 mg	280 mg	560 mg	840 mg
1	0	0	0	0	0	0	0		1	0	0	0	0	0	0	0
6	1.32	1.3	2.12	1.16	1.36	1.75	2.15		6	0.381051	0.530723	0.865486	0.473568	0.555218	0.714435	0.877734
8	1.72	1.11	1.62	1.29	2.22	2.01	1.95		8	0.496521	0.453156	0.661362	0.52664	0.906311	0.820579	0.796084
15	2.25	1.41	2.22	1.87	2.29	2.91	2.38		15	0.649519	0.57563	0.992814	0.763424	0.934889	1.188	1.06437
22	2.16	1.51	2.55	1.93	1.66	3.75	3.88		22	0.623538	0.616455	1.14039	0.787919	0.677692	1.53093	1.73519
29	2.25	1.44	2.73	1.68	2.46	3.4	3.92		29	0.678401	0.643988	1.22089	0.751319	1.00429	1.38804	1.60033
43	2.49	1.41	2.6	1.35	3.33	2	3.55		43	0.750763	0.630571	1.06145	0.551135	1.35947	0.894427	1.58761
57	2.57	2.28	2.52	2.17	2.63	1.49	4.05		57	0.774884	0.930806	1.12698	0.970454	1.07369	0.666348	1.81122
71	2.17	1.71	3.22	0.94	3.7	1.37	4.46		71	0.65428	0.698105	1.44003	0.420381	1.51052	0.612683	1.99457
92	4.48	2.1	2.22	3.82	4.86	1.52	4.64		92	1.4167	0.857321	0.992814	1.70836	1.98409	0.679765	2.07507
120	4.1	1.99	4.51	5.58	4.02	2.96	4.16		120	1.36667	0.812414	2.60385	2.49545	2.32095	1.32375	2.08
150	4.07		3.86	4.59	6.28	3.18	3.67		150	1.35667		1.93	2.05271	2.8085	1.42214	1.64127

## Sheet: Fig 4C
MAD	% body weight change to baseline
mean						n
Day	Placebo	140 mg	280 mg	420 mg		Day	Placebo	140 mg	280 mg	420 mg
1	0	0	0	0		1	6	6	6	8
7	0.04	-1.97	-3.11	-4.86		7	5	6	6	5
15	-0.05	-2.82	-4.39	-4.84		15	6	6	6	7
22	0.05	-3.87	-5.86	-5.48		22	6	6	6	6
29	0.39	-3.85	-5.62	-7.12		29	6	6	6	5
36	0.25	-5.62	-6.45	-8.84		36	6	6	6	4
43	0.4	-6.24	-8.49	-9.98		43	6	6	6	4
50	0.15	-6.18	-8.97	-10.36		50	6	6	5	4
57	0.78	-6.34	-9.23	-11.02		57	6	6	6	4
63	0.93	-5.99	-9.28	-12.08		63	6	6	6	3
71	0.57	-6.95	-9.63	-13.15		71	6	6	6	4
78	0.72	-7.44	-10.7	-13.71		78	6	6	5	4
85	1.49	-7.19	-9.96	-14.52		85	6	5	5	4
127	2.42	-6.56	-9.69	-14.55		127	5	5	5	4
169	1.67	-4.08	-9.38	-12.58		169	6	5	5	3
207	-0.42	-2.99	-9.71	-11.23		207	5	5	5	3
sd						SEM
Day	Placebo	140 mg	280 mg	420 mg		Day	Placebo	140 mg	280 mg	420 mg
1	0	0	0	0		1	0	0	0	0
7	1.6	0.9	0.94	1.55		7	0.715542	0.367423	0.383753	0.693181
15	1.15	0.6	2.23	2.2		15	0.469486	0.244949	0.910394	0.831522
22	2.3	0.96	2.28	2.89		22	0.938971	0.391918	0.930806	1.17984
29	2.05	3.63	2.05	1.81		29	0.836909	1.48194	0.836909	0.809457
36	2.45	1.36	2.54	2.17		36	1.00021	0.555218	1.03695	1.085
43	2.43	1.51	2.96	4.4		43	0.992043	0.616455	1.20841	2.2
50	2.39	1.17	3.78	5.55		50	0.975713	0.47765	1.69047	2.775
57	3.44	1.69	3.84	4.47		57	1.40437	0.68994	1.56767	2.235
63	1.93	1.56	4.06	6.06		63	0.787919	0.636867	1.65749	3.49874
71	1.66	2.15	4.19	5.05		71	0.677692	0.877734	1.71056	2.525
78	1.78	2.97	3.92	5.59		78	0.726682	1.2125	1.75308	2.795
85	1.95	3.06	5.08	6.23		85	0.796084	1.36847	2.27185	3.115
127	2.25	3.98	3.97	6.82		127	1.00623	1.77991	1.77544	3.41
169	2.57	2.52	4.84	5.3		169	1.0492	1.12698	2.16451	3.05996
207	3.23	2.35	3.38	4.99		207	1.4445	1.05095	1.51158	2.88098
											Pooled
									280 mg	420 mg	AMG 133			70 (2) 420	70 (4) 420
									6	8	20			6	8
									6	5	17
														6	6
									6	7	19			6	6
														6
									6	6	18				6
									6	5	17				5
															5
									6	4	16
									6	4	16			6
									5	4	15
									6	4	16				5
									6	3	15
									6	4	16
									5	4	15
									5	4	14				5
											Pooled
									280 mg	420 mg	AMG 133			70 (2) 420	70 (4) 420
									0	0	0
									0	0	0
									0	0	0
									0	0	0
									0	0	0
									0	0	0
									0	0	0
									0	0	0
									0	0	0
									0	0	0
									0	0	0
									0	0	0
									0	0	0

## Sheet: Fig 4D
BMI	change from baseline
mean						n
Day	Placebo	140 mg	280 mg	420 mg		Day	Placebo	140 mg	280 mg	420 mg
1	0	0	0	0		1	6	6	6	8
29	0.13	-1.26	-1.9	-2.32		29	6	6	6	5
57	0.23	-2.13	-3.11	-3.65		57	6	6	6	4
85	0.5	-2.37	-3.22	-4.8		85	6	5	5	4
127	0.81	-2.16	-3.12	-4.81		127	5	5	5	4
207	-0.21	-0.96	-3.12	-3.74		207	5	5	5	3
sd						SEM
Day	Placebo	140 mg	280 mg	420 mg		Day	Placebo	140 mg	280 mg	420 mg
1	0	0	0	0		1	0	0	0	0
29	0.7	1.25	0.76	0.61		29	0.285774	0.51031	0.310269	0.2728
57	1.19	0.44	1.33	1.45		57	0.485815	0.179629	0.54297	0.725
85	0.7	0.92	1.68	1.99		85	0.285774	0.411437	0.751319	0.995
127	0.81	1.2	1.33	2.19		127	0.362243	0.536656	0.594794	1.095
207	1.04	0.72	1.14	1.58		207	0.465102	0.321994	0.509823	0.912213

## Sheet: Fig 4E
waist circumference		change from baseline
mean						n
Day	Placebo	140 mg	280 mg	420 mg		Day	Placebo	140 mg	280 mg	420 mg
1	0	0	0	0		1	6	6	6	8
29	-4.16	-2.3	0.27	-1.88		29	6	6	6	5
57	-0.16	-3.2	-6.53	-5.06		57	6	6	6	4
85	4.21	-2.52	-6.4	-8.68		85	6	5	5	4
127	1.36	-5.32	-3.2	-11.88		127	5	5	5	4
207	0.3	-2.12	-7.52	-8.17		207	5	5	5	3
sd						SEM
Day	Placebo	140 mg	280 mg	420 mg		Day	Placebo	140 mg	280 mg	420 mg
1	0	0	0	0		1	0	0	0	0
29	15.86	2.49	16.27	3.09		29	6.47482	1.01654	6.6422	1.38189
57	7.86	8.11	14.74	3.19		57	3.20883	3.31089	6.01758	1.595
85	3.59	8.79	18.09	4.08		85	1.46561	3.93101	8.09009	2.04
127	5.51	6.52	15.48	6.66		127	2.46415	2.91583	6.92287	3.33
207	1.86	7.27	15.14	5.35		207	0.831817	3.25124	6.77081	3.08882
