# Supplementary material for: A GIPR antagonist conjugated to GLP-1 analogues promotes weight loss with improved metabolic parameters in preclinical and phase 1 settings
Source: Nat Metab. 2024 Feb 5;6(2):290–303. doi: 10.1038/s42255-023-00966-w (PMC10896721; doi:10.1038/s42255-023-00966-w)
Supplement: Supplementary file 7 — Statistical source data. [file 42255_2023_966_MOESM7_ESM.xlsx]

## Sheet: Fig 5A
MAD glucose (mmol/L)			Change from baseline
mean						n
	Placebo	140 mg	280 mg	420 mg		Day	Placebo	140 mg	280 mg	420 mg
1	0	0	0	0		1	6	5	6	8
29	0.15	-0.3	-0.55	-1		29	6	4	6	5
85	0	-0.28	-0.6	-0.73		85	6	4	5	4
169	0.02	0.3	0.74	-0.47		169	5	4	5	3
sd						SEM
Day	Placebo	140 mg	280 mg	420 mg		Day	Placebo	140 mg	280 mg	420 mg
1	0	0	0	0		1	0	0	0	0
29	0.29	0.24	0.56	0.55		29	0.118392	0.12	0.228619	0.245967
85	0.5	0.05	0.79	0.56		85	0.204124	0.025	0.353299	0.28
169	0.63	0.48	1.47	0.29		169	0.281745	0.24	0.657404	0.167432
% change
baseline
	Placebo	140 mg	280 mg	420 mg		Day	Placebo	140 mg	280 mg	420 mg
0	0	0	0	0		D1	6	5	6	8
5	11.53	-7.08	-1.95	-9.74		5	5	5	4	7
29	3.03	-5.95	-9.19	-17.12		29	6	4	6	5
57	3.7	-4.94	-8.2	-13.07		57	6	5	6	4
61	-5.84	-5.66	-7.51	-9.41		61	5	4	6	3
63	2.92	-8.22	-6.91	-13.04		63	6	5	6	3
85	0.69	-5.28	-9.47	-12.66		85	6	4	5	4
169	1.12	5.31	13.16	-8.25		169	5	4	5	3
sd						SEM
Day	Placebo	140 mg	280 mg	420 mg		Day	Placebo	140 mg	280 mg	420 mg
baseline	0	0	0	0		D1	0	0	0	0
5	31.59	7.56	13.38	9.85		5	14.1275	3.38093	6.69	3.72295
29	5.52	5.15	8.52	8.73		29	2.25353	2.575	3.47828	3.90417
57	5.78	10.58	17.69	14.27		57	2.35968	4.73152	7.22191	7.135
61	7.57	5.27	9.6	8.61		61	3.38541	2.635	3.91918	4.97099
63	9.35	5.72	13.74	7.26		63	3.81712	2.55806	5.60933	4.19156
85	10.01	1.36	12.54	9.55		85	4.08657	0.68	5.60806	4.775
169	12.68	8.92	24.57	5.01		169	5.67067	4.46	10.988	2.89252

## Sheet: Fig 5B
MAD insulin (pmol/L)			Change from baseline
																			Corrected graph
mean						n
Day	Placebo	140 mg	280 mg	420 mg		Day	Placebo	140 mg	280 mg	420 mg
1	0	0	0	0		1	5	5	4	8
29	6.71	-17.68	-9.02	-1.33		29	5	5	4	5
57	7.08	-6.6	66.71	12.3		57	5	5	4	4
85	16.7	13.77	53.46	13.13		85	5	4	3	4
169	52.04	70.28	14.18	-1.26		169	5	4	3	3
sd						SEM
Day	Placebo	140 mg	280 mg	420 mg		Day	Placebo	140 mg	280 mg	420 mg
1	0	0	0	0		1	0	0	0	0
29	16.87	28.44	11.27	20.11		29	7.54449	12.7188	5.635	8.99347
57	10.59	61.83	96.63	12.21		57	4.73599	27.6512	48.315	6.105
85	41.08	16.57	69.33	22.13		85	18.3715	8.285	40.0277	11.065
169	87.81	132.03	31.51	4.19		169	39.2698	66.015	18.1923	2.4191
% change	insulin
	Placebo	140 mg	280 mg	420 mg		Day	Placebo	140 mg	280 mg	420 mg	AMG 133
0	0	0	0	0		D1	5	5	4	8	17
5	242.53	-6.72	120.54	61.96		5	5	4	2	7	13
29	33.09	-21	-15.16	1.94		29	5	5	4	5	14
57	23.07	-0.89	80.05	32.52		57	5	5	4	4	13
61	24.44	33.98	47.52	22.52		61	4	4	4	3	11
63	8.51	22.9	86.02	-4.07		63	5	5	4	3	12
85	22.18	17.39	151.44	22.45		85	5	4	3	4	11
169	83.75	138.89	45.26	-0.38		169	5	4	3	3	10
sd						SEM								Pooled
Day	Placebo	140 mg	280 mg	420 mg		Day	Placebo	140 mg	280 mg	420 mg	AMG 133
baseline	0	0	0	0		D1	0	0	0	0	0
7	515.49	18.65	70.68	94.03		5	230.534	9.325	49.9783	35.54	0
5	47.02	20.45	25.56	49.69		29	21.028	9.14552	12.78	22.222	0
57	40.16	51.08	76.01	31.24		57	17.9601	22.8437	38.005	15.62	0
61	50.4	63.16	75.33	34.08		61	25.2	31.58	37.665	19.6761	0
63	24.84	40.26	147.89	10.51		63	11.1088	18.0048	73.945	6.06795	0
85	58.67	24.8	211.35	59.02		85	26.238	12.4	122.023	29.51	0
169	96.49	278.09	90.77	14.04		169	43.1516	139.045	52.4061	8.106	0
% change	C-peptide
	Placebo	140 mg	280 mg	420 mg	AMG 133	Day	Placebo	140 mg	280 mg	420 mg	AMG 133
1	0	0	0	0	0	D1	5	5	3	8	16
5	133.33	0	100	0	12.5	5	3	4	1	3	8
29	0	-2.1	0	0	-1.4	29	3	4	1	1	6
57	0	25	100	0	33.33	57	3	4	1	1	6
61	-50	14.17	0	0	8.5	61	2	3	1	1	5
63						63
85						85
169						169
sd						SEM
Day	Placebo	140 mg	280 mg	420 mg	AMG 133	Day	Placebo	140 mg	280 mg	420 mg	AMG 133
baseline	0	0	0	0	0	D1	0	0	0	0	0
7	0	4.2	-	-	3.43	5	0	2.1	#VALUE!	#VALUE!	1.21269
5						29	0	0	0	0	0
57	0	50	-	-	51.64	57	0	25	#VALUE!	#VALUE!	21.0819
61	70.71	24.54	-	-	19.01	61	#REF!	#REF!	#VALUE!	#VALUE!	#REF!
63						63	0	0	0	0	0
85						85	#DIV/0!	#DIV/0!	#DIV/0!	#DIV/0!	#DIV/0!
169						169	#DIV/0!	#DIV/0!	#DIV/0!	#DIV/0!	#DIV/0!

## Sheet: Fig 5C
MAD C-peptide			Change from baseline
mean
Day	Placebo	140 mg	280 mg	420 mg		Day	Placebo	140 mg	280 mg	420 mg
1	0	0	0	0		1	5	5	3	8
29	0.15	-0.02	0	0		29	5	5	3	5
85	0	0.25	0.5	0.5		85	5	4	2	4
169	0.23	0	0.5	0.11		169	5	4	2	3
sd						SEM
Day	Placebo	140 mg	280 mg	420 mg		Day	Placebo	140 mg	280 mg	420 mg
1	0	0	0	0		1	0	0	0	0
29	0.21	0.04	0	0		29	0.0939149	0.0178885	0	0
85	0.71	0.5	0.71	0.58		85	0.317522	0.25	0.502046	0.29
169	0.59	0	0.71	0.35		169	0.263856	0	0.502046	0.202073

## Sheet: Fig 5D
MAD Glucagon		mmol/L	Change from baseline
mean						n
Day	Placebo	140 mg	280 mg	420 mg		Day	Placebo	140 mg	280 mg	420 mg
1	0	0	0	0		1	5	4	3	8
29	32.56	11.63	-26.7	-11.23		29	5	4	3	5
85	19.85	18.89	-47.27	-6.17		85	5	3	2	4
169	39.8	35.11	-8.83	4.86		169	5	3	2	3
sd						SEM
Day	Placebo	140 mg	280 mg	420 mg		Day	Placebo	140 mg	280 mg	420 mg
1	0	0	0	0		1	0	0	0	0
29	30.82	12.59	31.07	9.33		29	13.7831	6.295	17.9383	4.1725
85	20.71	18.12	1.87	7.56		85	9.26179	10.4616	1.32229	3.78
169	62.52	16.84	12.39	8.19		169	27.9598	9.72258	8.76105	4.7285

## Sheet: Fig 5E
MAD HbA1c		change from baseline
mean						n
Day	Placebo	140 mg	280 mg	420 mg		Day	Placebo	140 mg	280 mg	420 mg
1	0	0	0	0		1	6	6	6	8
85	-0.2	-0.54	-0.2	-0.43		85	6	5	5	4
127	0.02	-0.28	-0.14	-0.45		127	5	5	5	4
207	0.06	-0.04	-0.06	-0.17		207	5	5	5	3
sd						SEM
Day	Placebo	140 mg	280 mg	420 mg		Day	Placebo	140 mg	280 mg	420 mg
1	0	0	0	0		1	0	0	0	0
85	0.25	0.35	0.29	0.28		85	0.102062	0.156525	0.129692	0.14
127	0.23	0.41	0.24	0.19		127	0.102859	0.183358	0.107331	0.095
207	0.15	0.26	0.23	0.21		207	0.067082	0.116276	0.102859	0.121244

## Sheet: Fig 5F
MAD HS CRP		change from baseline
mean						n
Day	Placebo	140 mg	280 mg	420 mg		Day	Placebo	140 mg	280 mg	420 mg
1	0	0	0	0		1	6	6	6	8
29	0.18	-0.9	-1.08	-1.68		29	6	6	6	4
85	0.67	0.02	-0.7	-1.89		85	6	5	5	4
207	0.3	0.38	-1.23	-1.42		207	5	5	5	3
sd						SEM
Day	Placebo	140 mg	280 mg	420 mg		Day	Placebo	140 mg	280 mg	420 mg
1	0	0	0	0		1	0	0	0	0
29	0.74	1.61	1.75	1.58		29	0.302104	0.65728	0.714435	0.79
85	1.2	2.83	2.36	1.96		85	0.489898	1.26561	1.05542	0.98
207	0.75	1.85	1.69	2.38		207	0.33541	0.827345	0.755791	1.37409
