# Supplementary material for: A GIPR antagonist conjugated to GLP-1 analogues promotes weight loss with improved metabolic parameters in preclinical and phase 1 settings
Source: Nat Metab. 2024 Feb 5;6(2):290–303. doi: 10.1038/s42255-023-00966-w (PMC10896721; doi:10.1038/s42255-023-00966-w)
Supplement: Supplementary file 8 — Statistical source data. [file 42255_2023_966_MOESM8_ESM.xlsx]

## Sheet: Supp Fig 2a
concentration AMG 133 (Log, M):		-6	-6.47712	-6.95424	-7.43136	-7.90848	-8.38561	-8.86273	-9.33985	-9.81697	-10.2941	-10.7712	0
cAMP 665/620 nM:		0.249	0.245	0.195	0.122	0.059	0.039	0.035	0.033	0.028	0.036	0.029	0.033
		0.231	0.251	0.227	0.133	0.061	0.038	0.036	0.032	0.031	0.038	0.041	0.028
concentration GIP (Log, M):		-9	-9.47712	-9.95424	-10.4314	-10.9085	-11.3856	-11.8627	-12.3398	-12.817	-13.2941	-13.7712	0
cAMP 665/620 nM:		0.026	0.03	0.034	0.05	0.078	0.171	0.243	0.233	0.244	0.236	0.225	0.227
		0.026	0.028	0.035	0.05	0.082	0.178	0.24	0.239	0.238	0.238	0.231	0.215
GraphPad Prism analysis

## Sheet: Supp Fig 2b
concentration GLP-1 (Log, M):		-8	-8.69897	-9.39794	-10.0969	-10.7959	-11.4949	-12.1938	-12.8928	-13.5918	-14.2907	-14.9914
cAMP 665/620 nM:		0.031	0.026	0.025	0.029	0.052	0.128	0.171	0.199	0.168	0.19	0.201
		0.027	0.033	0.025	0.034	0.055	0.125	0.182	0.182	0.189	0.195	0.203
concentration AMG 133 (Log, M):		-8	-8.69897	-9.39794	-10.0969	-10.7959	-11.4949	-12.1938	-12.8928	-13.5918	-14.2907	-14.9914
cAMP 665/620 nM:		0.026	0.034	0.038	0.061	0.132	0.173	0.192	0.179	0.202	0.193	0.187
		0.028	0.027	0.039	0.058	0.133	0.173	0.193	0.204	0.192	0.188	0.191
GraphPad Prism analysis

## Sheet: Supp Fig 2c
concentration AMG 133 mouse surrogate (Log, M):		-6	-6.69897	-7.39794	-8.09691	-8.79588	-9.49485	-10.1938	-10.8928	-11.5918	-12.2907	-12.9897
cAMP 665/620 nM:		0.276	0.325	0.285	0.241	0.154	0.11	0.118	0.163	0.114	0.112	0.143
		0.299	0.286	0.275	0.247	0.173	0.117	0.149	0.111	0.127	0.116	0.095
concentration GIP (Log, M):		-8.69897	-9.17609	-9.65321	-10.1303	-10.6075	-11.0846	-11.5617	-12.0388	-12.5159	-12.9931	-13.4702
cAMP 665/620 nM:		0.094	0.102	0.108	0.159	0.17	0.244	0.309	0.284	0.282	0.26	0.281
		0.071	0.066	0.114	0.153	0.189	0.262	0.278	0.309	0.325	0.319	0.28
GraphPad Prism analysis

## Sheet: Supp Fig 2d
concentration AMG 133 mouse surrogate (Log, M):		-6.52288	-7.22185	-7.92082	-8.61979	-9.31876	-10.0177	-10.7167	-11.4157	-12.1146	-12.8136	-13.5126
cAMP 665/620 nM:		0.041	0.045	0.063	0.071	0.102	0.168	0.22	0.277	0.291	0.312	0.302
		0.038	0.055	0.039	0.075	0.119	0.203	0.215	0.308	0.278	0.334	0.301
concentration GLP-1 (Log, M):		-7	-7.69897	-8.39794	-9.09691	-9.79588	-10.4949	-11.1938	-11.8928	-12.5918	-13.2907	-13.9897
cAMP 665/620 nM:		0.043	0.038	0.03	0.057	0.062	0.132	0.207	0.307	0.29	0.33	0.308
		0.055	0.044	0.064	0.048	0.055	0.098	0.212	0.238	0.271	0.26	0.298
GraphPad Prism analysis
