# Supplementary material for: A GIPR antagonist conjugated to GLP-1 analogues promotes weight loss with improved metabolic parameters in preclinical and phase 1 settings
Source: Nat Metab. 2024 Feb 5;6(2):290–303. doi: 10.1038/s42255-023-00966-w (PMC10896721; doi:10.1038/s42255-023-00966-w)
Supplement: Supplementary file 9 — Statistical source data. [file 42255_2023_966_MOESM9_ESM.xlsx]

## Sheet: Supp Fig 4A
MAD FAA		Change from baseline
mean						n
Day	Placebo	140 mg	280 mg	420 mg		Day	Placebo	140 mg	280 mg	420 mg
1	0	0	0	0		1	6	6	6	8
29	-0.03	0.02	0.08	0.44		29	6	6	6	5
85	-0.03	0.04	0.01	0.23		85	6	5	5	4
169	-0.06	-0.01	-0.05	-0.1		169	6	5	5	3
sd						SEM
Day	Placebo	140 mg	280 mg	420 mg		Day	Placebo	140 mg	280 mg	420 mg
1	0	0	0	0		1	0	0	0	0
29	0.14	0.28	0.29	0.18		29	0.0571548	0.11431	0.118392	0.0804984
85	0.12	0.31	0.35	0.26		85	0.0489898	0.138636	0.156525	0.13
169	0.16	0.07	0.32	0.1		169	0.0653197	0.031305	0.143108	0.057735

## Sheet: Suppl Fig 4B
MAD triglycerides		Change from baseline
mean						n
Day	Placebo	140 mg	280 mg	420 mg		Day	Placebo	140 mg	280 mg	420 mg
1	0	0	0	0		1	6	6	6	6
29	-0.13	-0.06	0.06	-0.13		29	5	6	6	2
78	-0.3	-0.19	-0.25	-0.11		78	6	6	5	3
169	-0.23	0.06	-0.43	0.1		169	6	4	3	2
sd						SEM
Day	Placebo	140 mg	280 mg	420 mg		Day	Placebo	140 mg	280 mg	420 mg
1	0	0	0	0		1	0	0	0	0
29	0.3	0.17	0.91	0.49		29	0.134164	0.0694022	0.371506	0.346482
78	0.66	0.71	0.44	0.43		78	0.269444	0.289856	0.196774	0.248261
169	0.4	0.54	0.47	0.38		169	0.163299	0.27	0.271355	0.268701

## Sheet: Suppl Fig 4C
MAD cholesterol		Change from baseline
mean
Day	Placebo	140 mg	280 mg	420 mg		Day	Placebo	140 mg	280 mg	420 mg
1	0	0	0	0		1	6	6	6	6
15	-7.59	-6.63	-19.23	-20.37		15	5	6	5	5
29	-4.72	-3.7	-17.88	7.34		29	5	6	6	2
57	-9.32	-7.06	-3.34	-2.87		57	6	6	5	3
61	-9.49	-3.47	-2.04	-1.94		61	5	5	5	2
63	-11.7	4.26	-2.38	-6.11		63	5	6	6	2
78	-10.46	11.57	-7.49	0.7		78	6	6	5	3
1	-4.06	4.42	12.49	-10.48		1	6	4	3	2
sd						SEM
Day	Placebo	140 mg	280 mg	420 mg		Day	Placebo	140 mg	280 mg	420 mg
baseline	0	0	0	0		D1	0	0	0	0
15	11.03	16.39	23.78	21.19		15	4.93277	6.69119	10.6347	9.47646
29	11.73	14.19	23.69	17.36		29	5.24582	5.79304	9.6714	12.2754
57	12.45	14.89	21.41	16.65		57	5.08269	6.07882	9.57484	9.61288
61	9.19	10.12	26.93	23.33		61	4.10989	4.5258	12.0435	16.4968
63	13.61	15.66	23.83	22.07		63	6.08658	6.39317	9.72856	15.6058
78	11.02	29.52	28.84	18.79		85	4.4989	12.0515	12.8976	10.8484
169	22.73	21.06	18.29	14.82		169	9.27948	10.53	10.5597	10.4793
% change	HDL
baseline
	Placebo	140 mg	280 mg	420 mg		Day	Placebo	140 mg	280 mg	420 mg
0	0	0	0	0		D1	6	6	6	8
15	2.9	-14.71	-11.48	-11.94		15	5	6	5	6
29	3.29	-11.11	-12.96	-11.53		29	6	6	6	3
57	0.55	-12.24	-14.11	-19.92		57	6	6	5	4
61	-1.21	-6.09	-14.46	-21.12		61	5	5	5	3
63	0.12	-8.68	-13.04	-18.51		63	5	6	6	3
78	5.41	-6.56	-14.52	-2.9		78	6	6	5	4
169	2.55	-2.91	17.13	1.13		169	6	5	3	3
sd						SEM
Day	Placebo	140 mg	280 mg	420 mg		Day	Placebo	140 mg	280 mg	420 mg
baseline	0	0	0	0		D1	0	0	0	0
15	10.58	6.59	11.04	14.25		15	4.73152	2.69036	4.93724	5.81754
29	13.2	6.42	5.75	12.88		29	5.38888	2.62095	2.34743	7.43627
57	6.81	8.07	6.18	14.13		57	2.78017	3.29456	2.76378	7.065
61	9.12	7.42	9.78	2.43		61	4.07859	3.31832	4.37375	1.40296
63	13.17	12.43	9.34	3.83		63	5.8898	5.07453	3.81304	2.21125
78	9.48	8.46	14.71	14.46		85	3.87019	3.45378	6.57851	7.23
169	13.11	17.81	7.68	12.26		169	5.35214	7.96487	4.43405	7.07831
mean						n
Day	Placebo	140 mg	280 mg	420 mg		Day	Placebo	140 mg	280 mg	420 mg
1	0	0	0	0		1	6	6	6	8
29	-0.17	-0.33	-0.63	-0.27		29	6	6	6	5
78	-0.47	0.07	-0.49	-0.13		78	6	6	5	4
169	-0.37	0.1	0.41	-0.02		169	6	5	3	3
sd						SEM
Day	Placebo	140 mg	280 mg	420 mg		Day	Placebo	140 mg	280 mg	420 mg
1	0	0	0	0		1	0	0	0	0
29	0.68	0.35	0.82	0.5		29	0.277609	0.142887	0.334764	0.223607
78	0.61	0.93	0.92	0.63		78	0.249031	0.379671	0.411437	0.315
169	0.95	0.45	0.85	0.82		169	0.387836	0.201246	0.490748	0.473427

## Sheet: Suppl Fig 4D
MAD LDL	Change from baseline
mean						n
Day	Placebo	140 mg	280 mg	420 mg		Day	Placebo	140 mg	280 mg	420 mg
1	0	0	0	0		1	6	6	6	6
29	-0.29	-0.16	-0.47	0.07		29	5	6	6	2
78	-0.39	0.24	-0.15	-0.08		78	6	6	5	3
169	-0.27	0.14	0.41	-0.42		169	6	4	3	2
sd						SEM
Day	Placebo	140 mg	280 mg	420 mg		Day	Placebo	140 mg	280 mg	420 mg
1	0	0	0	0		1	0	0	0	0
29	0.61	0.37	0.71	0.35		29	0.2728	0.151052	0.289856	0.247487
78	0.37	0.66	0.84	0.65		78	0.151052	0.269444	0.375659	0.375278
169	0.87	0.53	0.54	0.59		169	0.355176	0.265	0.311769	0.417193
