# Supplementary material for: A GIPR antagonist conjugated to GLP-1 analogues promotes weight loss with improved metabolic parameters in preclinical and phase 1 settings
Source: Nat Metab. 2024 Feb 5;6(2):290–303. doi: 10.1038/s42255-023-00966-w (PMC10896721; doi:10.1038/s42255-023-00966-w)
Supplement: Supplementary file 10 — Statistical source data. [file 42255_2023_966_MOESM10_ESM.xlsx]

## Sheet: Supp Fig 5a
concentration AMG 133 (Log, M):		-5.52288	-6	-6.47712	-6.95424	-7.43136	-7.90848	-8.38561	-8.86273	-9.33985	-9.81697	-10.2941
cAMP 665/620 nM:		0.247	0.215	0.215	0.151	0.095	0.057	0.033	0.041	0.034	0.039	0.044
		0.22	0.233	0.221	0.189	0.093	0.045	0.042	0.034	0.041	0.032	0.038
concentration hGIPR-Ab/P1 (Log, M)		-5.52288	-6	-6.47712	-6.95424	-7.43136	-7.90848	-8.38561	-8.86273	-9.33985	-9.81697	-10.2941
cAMP 665/620 nM:		0.226	0.241	0.235	0.197	0.135	0.064	0.04	0.037	0.032	0.028	0.04
		0.243	0.24	0.228	0.208	0.147	0.056	0.044	0.038	0.041	0.039	0.041
concentration GIP (Log, M):		-9	-9.47712	-9.95424	-10.4314	-10.9085	-11.3856	-11.8627	-12.3398	-12.817	-13.2941
cAMP 665/620 nM:		0.023	0.026	0.029	0.047	0.097	0.187	0.225	0.262	0.268	0.261
		0.026	0.026	0.027	0.047	0.096	0.184	0.243	0.266	0.259	0.279

## Sheet: Supp Fig 5b
concentration GLP-1 (Log, M):		-7	-7.69897	-8.39794	-9.09691	-9.79588	-10.4949	-11.1938	-11.8928	-12.5918	-13.2907	-13.9897
cAMP 665/620 nM:		0.035	0.035	0.035	0.038	0.036	0.043	0.097	0.193	0.242	0.271	0.273
		0.029	0.029	0.032	0.034	0.037	0.046	0.098	0.182	0.232	0.247	0.275
concentration AMG 133 (Log, M):		-6.52288	-7.22185	-7.92082	-8.69897	-9.39794	-10.0969	-10.7959	-11.4949	-12.1938	-12.8911	-13.5918
cAMP 665/620 nM:		0.032	0.03	0.033	0.035	0.044	0.11	0.194	0.231	0.249	0.252	0.265
		0.03	0.028	0.034	0.034	0.05	0.102	0.186	0.236	0.231	0.256	0.248
concentration hGIPR-Ab/P1 (Log, M)		-6.52288	-7.22185	-7.92082	-8.69897	-9.39794	-10.0969	-10.7959	-11.4949	-12.1938	-12.8911	-13.5918
cAMP 665/620 nM:		0.028	0.027	0.034	0.034	0.061	0.127	0.208	0.25	0.26	0.257	0.257
		0.028	0.031	0.028	0.039	0.063	0.131	0.22	0.22	0.267	0.257	0.256
GraphPad Prism analysis
